# Supplementary material for: Mitotic deacetylase complex (MiDAC) recognizes the HIV-1 core promoter to control activated viral gene expression
Source: PLoS Pathog. 2024 May 23;20(5):e1011821. doi: 10.1371/journal.ppat.1011821 (PMC11115230; doi:10.1371/journal.ppat.1011821)
Supplement: S1 Data — Excel spreadsheet containing, in separate sheets, the underlying numerical data and statistical analysis for Figs 3C, 3D, 3E, 4C, 5B,5C, 5D, 6B, 7B, and 7C. (XLSX) [file ppat.1011821.s001.xlsx]

## Sheet: Fig.3C
lambda(nm)	ellipticity (mDeg)
250	-0.457469
249.8	-0.494456
249.6	-0.537588
249.4	-0.59283
249.2	-0.640643
249	-0.698036
248.8	-0.760235
248.6	-0.794313
248.4	-0.814002
248.2	-0.868275
248	-0.947902
247.8	-1.0278
247.6	-1.10913
247.4	-1.19521
247.2	-1.28486
247	-1.38754
246.8	-1.51107
246.6	-1.6303
246.4	-1.73314
246.2	-1.84057
246	-1.94327
245.8	-2.07221
245.6	-2.2015
245.4	-2.33007
245.2	-2.46311
245	-2.60037
244.8	-2.75779
244.6	-2.91565
244.4	-3.08866
244.2	-3.26366
244	-3.45292
243.8	-3.64207
243.6	-3.81649
243.4	-4.01498
243.2	-4.23988
243	-4.46224
242.8	-4.68132
242.6	-4.89991
242.4	-5.11648
242.2	-5.33597
242	-5.58266
241.8	-5.859
241.6	-6.11758
241.4	-6.39812
241.2	-6.69355
241	-6.99285
240.8	-7.28606
240.6	-7.58766
240.4	-7.9174
240.2	-8.22377
240	-8.54653
239.8	-8.90078
239.6	-9.2634
239.4	-9.62489
239.2	-9.99996
239	-10.3814
238.8	-10.7624
238.6	-11.1613
238.4	-11.5688
238.2	-11.9535
238	-12.3562
237.8	-12.78
237.6	-13.1921
237.4	-13.6105
237.2	-14.0471
237	-14.5029
236.8	-14.9608
236.6	-15.4008
236.4	-15.8522
236.2	-16.3226
236	-16.8047
235.8	-17.2743
235.6	-17.7359
235.4	-18.1927
235.2	-18.6507
235	-19.1098
234.8	-19.5506
234.6	-19.979
234.4	-20.4199
234.2	-20.8636
234	-21.3291
233.8	-21.783
233.6	-22.2268
233.4	-22.6695
233.2	-23.1085
233	-23.5481
232.8	-23.9588
232.6	-24.3691
232.4	-24.7753
232.2	-25.1816
232	-25.6061
231.8	-26.0074
231.6	-26.4382
231.4	-26.876
231.2	-27.296
231	-27.7071
230.8	-28.1021
230.6	-28.5025
230.4	-28.8961
230.2	-29.2798
230	-29.673
229.8	-30.0819
229.6	-30.4698
229.4	-30.8163
229.2	-31.1852
229	-31.5752
228.8	-31.9884
228.6	-32.4074
228.4	-32.8198
228.2	-33.2246
228	-33.6573
227.8	-34.0907
227.6	-34.5031
227.4	-34.9193
227.2	-35.3035
227	-35.7108
226.8	-36.1275
226.6	-36.5444
226.4	-36.9546
226.2	-37.3686
226	-37.8
225.8	-38.1906
225.6	-38.5953
225.4	-38.9722
225.2	-39.3653
225	-39.7375
224.8	-40.0687
224.6	-40.3973
224.4	-40.729
224.2	-41.0965
224	-41.4441
223.8	-41.78
223.6	-42.0873
223.4	-42.3875
223.2	-42.6794
223	-42.9981
222.8	-43.2961
222.6	-43.5597
222.4	-43.7611
222.2	-43.9883
222	-44.1963
221.8	-44.3838
221.6	-44.5579
221.4	-44.7508
221.2	-44.9297
221	-45.0551
220.8	-45.2017
220.6	-45.3466
220.4	-45.4749
220.2	-45.562
220	-45.6152
219.8	-45.6452
219.6	-45.6953
219.4	-45.7714
219.2	-45.8152
219	-45.8812
218.8	-45.9574
218.6	-45.9967
218.4	-46.0812
218.2	-46.1748
218	-46.2328
217.8	-46.2717
217.6	-46.3074
217.4	-46.3189
217.2	-46.3717
217	-46.405
216.8	-46.42
216.6	-46.4231
216.4	-46.4005
216.2	-46.4349
216	-46.5129
215.8	-46.6301
215.6	-46.7446
215.4	-46.8306
215.2	-46.9471
215	-47.0636
214.8	-47.1371
214.6	-47.2372
214.4	-47.3189
214.2	-47.4041
214	-47.5088
213.8	-47.6911
213.6	-47.9236
213.4	-48.1564
213.2	-48.3877
213	-48.718
212.8	-49.0889
212.6	-49.55
212.4	-49.9085
212.2	-50.2363
212	-50.5635
211.8	-50.8477
211.6	-51.0442
211.4	-51.4449
211.2	-51.7992
211	-52.244
210.8	-52.6179
210.6	-52.896
210.4	-53.1542
210.2	-53.4161
210	-53.6399
209.8	-53.8916
209.6	-54.0768
209.4	-54.3471
209.2	-54.7617
209	-55.0058
208.8	-55.2291
208.6	-55.4209
208.4	-55.4282
208.2	-55.3186
208	-54.9163
207.8	-54.942
207.6	-54.7246
207.4	-54.243
207.2	-53.5252
207	-52.9235
206.8	-52.7162
206.6	-52.0118
206.4	-51.1175
206.2	-49.6754
206	-48.8496
205.8	-49.3573
205.6	-49.9458
205.4	-49.8073
205.2	-48.3037
205	-47.0943

## Sheet: Fig.3D
DNTTIP only (-)				HIV wt				ATCC				DNTTIP Cons
TM (°C)	32.71				43.52				39.21				44.54
Tm (K)	305.86			Tm (K)	316.67			Tm (K)	312.36			Tm (K)	317.69
ΔH	143.84			ΔH	215.46			ΔH	130.48			ΔH	149.44
Kd evaluation				Kd evaluation	3.91689e-10			Kd evaluation	7.90841e-07			Kd evaluation	7.38277e-09
temp	exp.	sim.	res.	temp	exp.	sim.	res.	temp	exp.	sim.	res.	temp	exp.	sim.	res.
20	-46.84	-47.082	-0.24249	20	-51.627	-48.578	3.0487	20	-45.312	-46.336	-1.0247	20	-47.849	-52.139	-4.2909
20.2	-46.779	-47.105	-0.32557	20.2	-40.441	-48.577	-8.1361	20.2	-41.986	-46.341	-4.3551	20.2	-51.565	-52.137	-0.57195
20.4	-48.59	-47.127	1.4628	20.4	-45.264	-48.576	-3.3119	20.4	-47.157	-46.345	0.81172	20.4	-53.274	-52.135	1.1389
20.6	-46.491	-47.149	-0.65852	20.6	-52.49	-48.574	3.9155	20.6	-43.611	-46.349	-2.7389	20.6	-53.018	-52.133	0.88531
20.8	-47.24	-47.171	0.06893	20.8	-48.803	-48.573	0.22932	20.8	-46.377	-46.354	0.022916	20.8	-51.88	-52.131	-0.25091
21	-48.003	-47.193	0.80934	21	-44.099	-48.572	-4.473	21	-44.845	-46.358	-1.5126	21	-53.018	-52.129	0.88957
21.2	-46.865	-47.215	-0.34987	21.2	-53.56	-48.571	4.9889	21.2	-49.641	-46.362	3.2782	21.2	-50.823	-52.126	-1.3031
21.4	-47.823	-47.237	0.58569	21.4	-48.018	-48.57	-0.55115	21.4	-49.014	-46.367	2.6479	21.4	-54.671	-52.124	2.5468
21.6	-47.496	-47.259	0.23716	21.6	-47.15	-48.568	-1.4181	21.6	-51.699	-46.371	5.3279	21.6	-50.106	-52.122	-2.0161
21.8	-46.614	-47.281	-0.66646	21.8	-49.029	-48.567	0.46157	21.8	-43.385	-46.375	-2.9898	21.8	-51.711	-52.12	-0.40861
22	-48.286	-47.302	0.98366	22	-49.75	-48.566	1.1842	22	-46.439	-46.379	0.059236	22	-51.541	-52.118	-0.57703
22.2	-47.711	-47.324	0.38713	22.2	-49.841	-48.565	1.2766	22.2	-53.429	-46.384	7.0457	22.2	-50.895	-52.115	-1.2209
22.4	-47.03	-47.345	-0.31501	22.4	-48.906	-48.564	0.34239	22.4	-46.441	-46.388	0.052964	22.4	-50.601	-52.113	-1.5126
22.6	-47.082	-47.366	-0.28403	22.6	-53.844	-48.562	5.2821	22.6	-43.761	-46.392	-2.6311	22.6	-52.313	-52.111	0.20181
22.8	-46.914	-47.387	-0.4727	22.8	-48.521	-48.561	-0.039788	22.8	-53.89	-46.397	7.4937	22.8	-54.192	-52.109	2.0833
23	-48.278	-47.407	0.87033	23	-46.641	-48.56	-1.9191	23	-49.199	-46.401	2.7979	23	-50.58	-52.107	-1.5268
23.2	-45.761	-47.427	-1.6666	23.2	-45.209	-48.559	-3.3501	23.2	-48.46	-46.405	2.0551	23.2	-49.658	-52.105	-2.4461
23.4	-47.133	-47.447	-0.31381	23.4	-50.87	-48.557	2.3123	23.4	-46.12	-46.409	-0.28898	23.4	-51.696	-52.102	-0.40597
23.6	-45.724	-47.466	-1.7423	23.6	-46.627	-48.556	-1.9291	23.6	-46.791	-46.414	0.37687	23.6	-53.782	-52.1	1.6813
23.8	-46.624	-47.485	-0.86062	23.8	-46.194	-48.555	-2.3607	23.8	-50.801	-46.418	4.3829	23.8	-50.469	-52.098	-1.6286
24	-48.785	-47.503	1.2816	24	-48.272	-48.554	-0.28173	24	-45.879	-46.422	-0.543	24	-53.864	-52.096	1.7681
24.2	-46.911	-47.52	-0.6097	24.2	-47.146	-48.553	-1.4062	24.2	-46.293	-46.426	-0.13301	24.2	-52.519	-52.094	0.42525
24.4	-48.534	-47.537	0.99695	24.4	-49.219	-48.551	0.66759	24.4	-46.241	-46.431	-0.18972	24.4	-51.379	-52.091	-0.71237
24.6	-47.203	-47.552	-0.34936	24.6	-55.167	-48.55	6.6169	24.6	-41.536	-46.435	-4.899	24.6	-52.025	-52.089	-0.064293
24.8	-48.444	-47.566	0.87796	24.8	-45.391	-48.549	-3.1579	24.8	-51.21	-46.439	4.771	24.8	-52.635	-52.087	0.54759
25	-49.514	-47.579	1.9348	25	-45.635	-48.548	-2.9129	25	-44.203	-46.443	-2.2398	25	-50.133	-52.085	-1.9518
25.2	-45.343	-47.59	-2.2466	25.2	-47.721	-48.547	-0.82558	25.2	-41.501	-46.447	-4.9457	25.2	-50.892	-52.083	-1.1912
25.4	-47.265	-47.599	-0.33371	25.4	-47.588	-48.545	-0.95717	25.4	-43.008	-46.451	-3.4427	25.4	-52.322	-52.081	0.24163
25.6	-48.318	-47.605	0.71291	25.6	-50.558	-48.544	2.0136	25.6	-44.163	-46.455	-2.2926	25.6	-53.753	-52.078	1.675
25.8	-47.119	-47.609	-0.48999	25.8	-47.66	-48.543	-0.88345	25.8	-48.023	-46.459	1.5642	25.8	-52.699	-52.076	0.62259
26	-46.644	-47.61	-0.96674	26	-47.698	-48.542	-0.84344	26	-48	-46.463	1.5366	26	-48.864	-52.074	-3.2102
26.2	-48.411	-47.607	0.80339	26.2	-51.659	-48.541	3.1182	26.2	-46.213	-46.467	-0.25431	26.2	-55.078	-52.072	3.0058
26.4	-47.354	-47.6	-0.24621	26.4	-49.996	-48.539	1.457	26.4	-45.774	-46.471	-0.69688	26.4	-51.785	-52.07	-0.28436
26.6	-47.54	-47.588	-0.047799	26.6	-49.539	-48.538	1.0012	26.6	-48.379	-46.475	1.9044	26.6	-51.28	-52.067	-0.78708
26.8	-48.73	-47.57	1.1599	26.8	-43.323	-48.537	-5.2141	26.8	-48.819	-46.479	2.3402	26.8	-53.024	-52.065	0.9588
27	-46.676	-47.546	-0.86994	27	-51.068	-48.536	2.5323	27	-38.992	-46.482	-7.4903	27	-56.136	-52.063	4.0726
27.2	-47.742	-47.513	0.22908	27.2	-48.715	-48.534	0.18032	27.2	-44.856	-46.486	-1.6294	27.2	-53.416	-52.061	1.3548
27.4	-48.341	-47.471	0.86967	27.4	-47.878	-48.533	-0.65547	27.4	-49.99	-46.489	3.501	27.4	-51.957	-52.059	-0.10155
27.6	-46.77	-47.419	-0.64837	27.6	-50.712	-48.532	2.1794	27.6	-46.39	-46.493	-0.10245	27.6	-55.679	-52.057	3.6223
27.8	-45.182	-47.354	-2.1721	27.8	-51.437	-48.531	2.9061	27.8	-45.055	-46.496	-1.441	27.8	-51.95	-52.054	-0.10457
28	-46.318	-47.275	-0.95666	28	-50.592	-48.53	2.0621	28	-40.47	-46.499	-6.0289	28	-53.648	-52.052	1.5957
28.2	-47.362	-47.179	0.18245	28.2	-49.004	-48.528	0.47596	28.2	-48.49	-46.501	1.9884	28.2	-51.847	-52.05	-0.20309
28.4	-47.847	-47.065	0.78296	28.4	-48.743	-48.527	0.21617	28.4	-43.4	-46.504	-3.1037	28.4	-53.924	-52.048	1.8759
28.6	-48.596	-46.928	1.668	28.6	-47.32	-48.526	-1.2063	28.6	-45.754	-46.506	-0.75251	28.6	-55.075	-52.046	3.0289
28.8	-47.272	-46.767	0.50527	28.8	-51.604	-48.525	3.0791	28.8	-44.53	-46.508	-1.978	28.8	-53.767	-52.043	1.7233
29	-48.185	-46.577	1.6081	29	-43.619	-48.524	-4.9044	29	-47.337	-46.51	0.82674	29	-52.348	-52.041	0.30719
29.2	-49.021	-46.354	2.6671	29.2	-49.039	-48.522	0.51661	29.2	-45.981	-46.511	-0.53021	29.2	-50.644	-52.039	-1.3951
29.4	-45.878	-46.095	-0.2176	29.4	-50.803	-48.521	2.2813	29.4	-46.594	-46.512	0.081887	29.4	-54.929	-52.037	2.8919
29.6	-43.57	-45.795	-2.225	29.6	-49.996	-48.52	1.4758	29.6	-46.933	-46.512	0.42101	29.6	-50.21	-52.035	-1.8243
29.8	-45.504	-45.449	0.054749	29.8	-48.694	-48.519	0.17474	29.8	-47.104	-46.512	0.59192	29.8	-49.273	-52.032	-2.7596
30	-45.225	-45.052	0.17271	30	-50.492	-48.518	1.9746	30	-43.438	-46.511	-3.0725	30	-55.578	-52.03	3.5477
30.2	-43.766	-44.6	-0.83373	30.2	-47.115	-48.516	-1.4014	30.2	-43.647	-46.509	-2.862	30.2	-51.339	-52.028	-0.68912
30.4	-43.054	-44.086	-1.0325	30.4	-45.849	-48.515	-2.6659	30.4	-49.734	-46.506	3.2278	30.4	-50.615	-52.026	-1.4109
30.6	-44.407	-43.508	0.89879	30.6	-45.087	-48.514	-3.4266	30.6	-46.321	-46.503	-0.18145	30.6	-52.663	-52.023	0.63967
30.8	-44.381	-42.861	1.5203	30.8	-43.746	-48.513	-4.7662	30.8	-46.917	-46.498	0.41887	30.8	-48.078	-52.021	-3.9437
31	-39.615	-42.142	-2.5273	31	-51.927	-48.511	3.4158	31	-44.506	-46.492	-1.9854	31	-53.171	-52.019	1.1517
31.2	-43.083	-41.35	1.733	31.2	-48.604	-48.51	0.093628	31.2	-45.62	-46.484	-0.86379	31.2	-55.166	-52.017	3.1498
31.4	-38.731	-40.485	-1.7542	31.4	-49.45	-48.509	0.94064	31.4	-43.207	-46.474	-3.267	31.4	-48.502	-52.014	-3.5118
31.6	-39.425	-39.549	-0.12369	31.6	-53.801	-48.508	5.2928	31.6	-42.452	-46.462	-4.0106	31.6	-52.564	-52.012	0.55225
31.8	-37.457	-38.545	-1.0879	31.8	-51.01	-48.507	2.5029	31.8	-45.846	-46.448	-0.60229	31.8	-52.683	-52.01	0.67301
32	-36.354	-37.48	-1.1263	32	-50.219	-48.505	1.7133	32	-43.908	-46.432	-2.5237	32	-50.243	-52.007	-1.7643
32.2	-35.533	-36.363	-0.82922	32.2	-48.366	-48.504	-0.13777	32.2	-49.468	-46.412	3.0563	32.2	-53.563	-52.005	1.5586
32.4	-37.208	-35.203	2.0041	32.4	-49.512	-48.503	1.0088	32.4	-50.8	-46.388	4.4116	32.4	-49.716	-52.002	-2.2865
32.6	-34.125	-34.014	0.11024	32.6	-53.766	-48.502	5.2647	32.6	-45.452	-46.361	-0.9085	32.6	-54.708	-52	2.7082
32.8	-35.997	-32.809	3.1877	32.8	-46.914	-48.5	-1.5861	32.8	-47.289	-46.329	0.96003	32.8	-52.007	-51.997	0.0092769
33	-32.055	-31.601	0.45398	33	-49.589	-48.499	1.0898	33	-47.008	-46.292	0.71653	33	-56.327	-51.995	4.3328
33.2	-28.398	-30.405	-2.0067	33.2	-48.331	-48.498	-0.16645	33.2	-41.606	-46.248	-4.6422	33.2	-51.242	-51.992	-0.75017
33.4	-29.524	-29.233	0.29152	33.4	-50.776	-48.497	2.2792	33.4	-43.898	-46.198	-2.3	33.4	-53.481	-51.989	1.4915
33.6	-26.442	-28.098	-1.656	33.6	-46.432	-48.495	-2.0632	33.6	-45.118	-46.14	-1.0223	33.6	-51.417	-51.986	-0.56865
33.8	-26.92	-27.009	-0.089269	33.8	-47.074	-48.494	-1.4206	33.8	-47.711	-46.073	1.6379	33.8	-49.419	-51.983	-2.5639
34	-28.263	-25.975	2.2878	34	-45.27	-48.493	-3.2223	34	-41.975	-45.997	-4.0217	34	-53.222	-51.98	1.242
34.2	-25.292	-25.002	0.28997	34.2	-41.868	-48.491	-6.6236	34.2	-47.33	-45.908	1.4212	34.2	-55.514	-51.977	3.5374
34.4	-25.304	-24.094	1.2108	34.4	-47.693	-48.49	-0.79748	34.4	-46.875	-45.807	1.0678	34.4	-52.729	-51.973	0.75575
34.6	-23.577	-23.251	0.32606	34.6	-44.792	-48.489	-3.6965	34.6	-45.906	-45.692	0.21405	34.6	-48.653	-51.969	-3.3162
34.8	-22.012	-22.476	-0.46319	34.8	-46.049	-48.487	-2.4378	34.8	-49.244	-45.56	3.6839	34.8	-54.883	-51.965	2.9177
35	-22.05	-21.765	0.28536	35	-45.975	-48.485	-2.5099	35	-51.052	-45.41	5.6423	35	-48.403	-51.961	-3.5582
35.2	-19.71	-21.117	-1.4065	35.2	-49.71	-48.484	1.2264	35.2	-49.113	-45.239	3.874	35.2	-47.952	-51.956	-4.004
35.4	-19.106	-20.528	-1.4217	35.4	-42.262	-48.482	-6.2203	35.4	-45.079	-45.045	0.033433	35.4	-47.701	-51.951	-4.2502
35.6	-16.797	-19.995	-3.198	35.6	-47.498	-48.48	-0.98143	35.6	-45.611	-44.827	0.78459	35.6	-47.823	-51.945	-4.122
35.8	-18.68	-19.512	-0.8316	35.8	-52.923	-48.478	4.4449	35.8	-49.177	-44.58	4.5963	35.8	-53.79	-51.939	1.8511
36	-22.253	-19.076	3.1766	36	-49.717	-48.475	1.242	36	-45.094	-44.303	0.79058	36	-50.78	-51.932	-1.1524
36.2	-18.957	-18.683	0.27429	36.2	-47.986	-48.473	-0.48688	36.2	-48.801	-43.993	4.8077	36.2	-48.096	-51.925	-3.8286
36.4	-18.298	-18.327	-0.028942	36.4	-51.068	-48.47	2.5986	36.4	-42.245	-43.647	-1.402	36.4	-49.782	-51.916	-2.1342
36.6	-15.331	-18.006	-2.6749	36.6	-50.257	-48.466	1.7904	36.6	-45.075	-43.262	1.8126	36.6	-52.657	-51.906	0.75047
36.8	-18.613	-17.714	0.89862	36.8	-49.674	-48.462	1.2121	36.8	-45.89	-42.836	3.054	36.8	-52.073	-51.895	0.1777
37	-17.65	-17.449	0.20078	37	-48.697	-48.457	0.2402	37	-39.63	-42.367	-2.7373	37	-51.763	-51.883	-0.12022
37.2	-17.449	-17.208	0.24104	37.2	-50.6	-48.451	2.1483	37.2	-44.641	-41.853	2.7882	37.2	-52.452	-51.869	0.58257
37.4	-16.52	-16.987	-0.46745	37.4	-46.385	-48.444	-2.0598	37.4	-36.151	-41.293	-5.1418	37.4	-52.236	-51.853	0.38264
37.6	-16.797	-16.785	0.011915	37.6	-50.16	-48.436	1.7244	37.6	-40	-40.687	-0.68695	37.6	-53.474	-51.834	1.6391
37.8	-16.862	-16.598	0.26371	37.8	-43.154	-48.426	-5.2725	37.8	-45.197	-40.035	5.1626	37.8	-49.937	-51.813	-1.8769
38	-17.949	-16.425	1.5242	38	-46.9	-48.414	-1.5142	38	-40.496	-39.338	1.158	38	-54.29	-51.789	2.5005
38.2	-17.261	-16.264	0.99661	38.2	-49.855	-48.399	1.4567	38.2	-33.743	-38.599	-4.8559	38.2	-51.068	-51.761	-0.69392
38.4	-18.399	-16.113	2.2864	38.4	-48.576	-48.38	0.19579	38.4	-36.942	-37.821	-0.87886	38.4	-49.373	-51.729	-2.3566
38.6	-15.546	-15.971	-0.4256	38.6	-52.459	-48.357	4.1019	38.6	-34.693	-37.009	-2.3154	38.6	-51.62	-51.692	-0.072346
38.8	-15.757	-15.837	-0.080569	38.8	-44.45	-48.329	-3.8794	38.8	-35.794	-36.167	-0.37374	38.8	-51.134	-51.65	-0.51542
39	-14.472	-15.71	-1.2376	39	-49.15	-48.294	0.85622	39	-28.929	-35.304	-6.3751	39	-54.799	-51.601	3.198
39.2	-14.341	-15.588	-1.2471	39.2	-55.681	-48.251	7.4298	39.2	-33.126	-34.424	-1.2984	39.2	-48.555	-51.544	-2.9885
39.4	-14.728	-15.472	-0.74383	39.4	-45.457	-48.198	-2.7409	39.4	-32.691	-33.537	-0.84639	39.4	-54.688	-51.478	3.2094
39.6	-14.732	-15.36	-0.62724	39.6	-47.626	-48.131	-0.50534	39.6	-38.174	-32.649	5.5249	39.6	-54.264	-51.402	2.8615
39.8	-16.3	-15.251	1.0483	39.8	-46.599	-48.05	-1.4508	39.8	-26.921	-31.767	-4.8467	39.8	-47.918	-51.315	-3.3972
40	-15.514	-15.146	0.36848	40	-48.141	-47.949	0.19238	40	-26.383	-30.9	-4.5163	40	-52.916	-51.214	1.7025
40.2	-14.685	-15.044	-0.35894	40.2	-53.237	-47.824	5.4136	40.2	-28.796	-30.052	-1.2568	40.2	-54.702	-51.097	3.6047
40.4	-17.732	-14.943	2.7882	40.4	-47.123	-47.67	-0.54647	40.4	-32.066	-29.231	2.8355	40.4	-50.532	-50.963	-0.43082
40.6	-14.893	-14.845	0.047833	40.6	-49.623	-47.481	2.1429	40.6	-29.193	-28.44	0.75268	40.6	-53.099	-50.809	2.2899
40.8	-16.119	-14.749	1.3698	40.8	-44.708	-47.249	-2.5403	40.8	-25.652	-27.684	-2.032	40.8	-53.627	-50.632	2.9951
41	-15.773	-14.654	1.1189	41	-46.752	-46.966	-0.21311	41	-26.975	-26.966	0.0090749	41	-49.351	-50.429	-1.0783
41.2	-13.431	-14.561	-1.1295	41.2	-40.451	-46.621	-6.1705	41.2	-30.779	-26.286	4.4923	41.2	-46.324	-50.198	-3.8732
41.4	-14.911	-14.468	0.44294	41.4	-47.837	-46.206	1.6309	41.4	-29.504	-25.647	3.8577	41.4	-49.971	-49.933	0.037878
41.6	-10.966	-14.377	-3.411	41.6	-49.034	-45.707	3.3267	41.6	-24.339	-25.047	-0.70858	41.6	-49.441	-49.633	-0.19244
41.8	-14.155	-14.287	-0.13101	41.8	-45.573	-45.114	0.45913	41.8	-30.02	-24.488	5.5319	41.8	-52.998	-49.293	3.7049
42	-16.829	-14.197	2.6328	42	-44.421	-44.416	0.0052751	42	-29.374	-23.966	5.4076	42	-48.752	-48.91	-0.15803
42.2	-14.403	-14.107	0.29518	42.2	-43.316	-43.602	-0.28635	42.2	-32.347	-23.482	8.8653	42.2	-40.41	-48.479	-8.069
42.4	-16.387	-14.019	2.3682	42.4	-35.767	-42.668	-6.9013	42.4	-22.947	-23.033	-0.085744	42.4	-49.325	-47.999	1.326
42.6	-12.363	-13.93	-1.5674	42.6	-41.483	-41.612	-0.12904	42.6	-19.596	-22.616	-3.0198	42.6	-48.628	-47.465	1.1632
42.8	-15.995	-13.843	2.1527	42.8	-36.404	-40.438	-4.0332	42.8	-15.836	-22.23	-6.3938	42.8	-48.034	-46.876	1.1579
43	-14.338	-13.755	0.58344	43	-45.329	-39.156	6.1726	43	-21.715	-21.872	-0.15687	43	-50.884	-46.231	4.6528
43.2	-15.049	-13.668	1.3815	43.2	-38.901	-37.787	1.1141	43.2	-18.854	-21.541	-2.6865	43.2	-40.127	-45.53	-5.4021
43.4	-11.825	-13.581	-1.7562	43.4	-35.591	-36.354	-0.76345	43.4	-19.632	-21.233	-1.6011	43.4	-52.048	-44.773	7.2756
43.6	-13.476	-13.494	-0.01822	43.6	-39.353	-34.888	4.4646	43.6	-19.396	-20.947	-1.5507	43.6	-36.623	-43.964	-7.3412
43.8	-12.64	-13.407	-0.76751	43.8	-32.903	-33.422	-0.5188	43.8	-19.788	-20.68	-0.89174	43.8	-40.759	-43.107	-2.3481
44	-12.291	-13.321	-1.0296	44	-29.285	-31.986	-2.7014	44	-21.547	-20.431	1.1162	44	-41.128	-42.208	-1.08
44.2	-12.96	-13.235	-0.27415	44.2	-29.46	-30.61	-1.15	44.2	-23.266	-20.197	3.0691	44.2	-45.885	-41.274	4.6111
44.4	-14.65	-13.148	1.5018	44.4	-36.785	-29.316	7.4687	44.4	-26.345	-19.978	6.3667	44.4	-39.368	-40.313	-0.94559
44.6	-14.938	-13.062	1.8755	44.6	-28.249	-28.121	0.1281	44.6	-15.277	-19.772	-4.4945	44.6	-36.742	-39.336	-2.5946
44.8	-11.877	-12.976	-1.0989	44.8	-22.382	-27.034	-4.6515	44.8	-24.971	-19.576	5.3944	44.8	-38.226	-38.353	-0.12695
45	-16.468	-12.89	3.5781	45	-24.511	-26.057	-1.5459	45	-17.426	-19.391	-1.9652	45	-35.029	-37.373	-2.3438
45.2	-11.131	-12.805	-1.6731	45.2	-25.912	-25.189	0.72237	45.2	-20.698	-19.215	1.4833	45.2	-40.584	-36.405	4.1785
45.4	-14.048	-12.719	1.329	45.4	-28.241	-24.424	3.8165	45.4	-14.127	-19.047	-4.9193	45.4	-32.065	-35.46	-3.3952
45.6	-14.819	-12.633	2.1863	45.6	-15.421	-23.753	-8.332	45.6	-8.8719	-18.885	-10.013	45.6	-38.662	-34.545	4.1168
45.8	-12.152	-12.547	-0.39516	45.8	-23.483	-23.167	0.31596	45.8	-24.116	-18.73	5.3856	45.8	-36.384	-33.667	2.7174
46	-14.212	-12.461	1.7503	46	-22.548	-22.655	-0.10634	46	-21.633	-18.581	3.0524	46	-35.716	-32.83	2.8859
46.2	-10.175	-12.376	-2.2007	46.2	-27.309	-22.206	5.1025	46.2	-16.704	-18.436	-1.7315	46.2	-36.125	-32.038	4.0864
46.4	-9.9015	-12.29	-2.3887	46.4	-15.212	-21.813	-6.6005	46.4	-13.278	-18.295	-5.0173	46.4	-28.768	-31.294	-2.5256
46.6	-10.636	-12.204	-1.5681	46.6	-21.306	-21.466	-0.16015	46.6	-20.812	-18.158	2.6533	46.6	-26.327	-30.598	-4.2711
46.8	-11.474	-12.119	-0.64458	46.8	-15.336	-21.158	-5.8217	46.8	-8.291	-18.025	-9.7339	46.8	-25.808	-29.95	-4.142
47	-11.6	-12.033	-0.43328	47	-30.613	-20.882	9.7316	47	-18.859	-17.894	0.96497	47	-32.053	-29.349	2.7037
47.2	-11.861	-11.948	-0.086202	47.2	-25.688	-20.633	5.0549	47.2	-9.6884	-17.766	-8.0778	47.2	-27.986	-28.794	-0.80805
47.4	-13	-11.862	1.138	47.4	-23.375	-20.406	2.9694	47.4	-15.905	-17.64	-1.7353	47.4	-31.909	-28.281	3.6287
47.6	-12.033	-11.777	0.25673	47.6	-14.542	-20.197	-5.6556	47.6	-26.544	-17.517	9.0275	47.6	-32.161	-27.807	4.3537
47.8	-11.352	-11.691	-0.33912	47.8	-16.79	-20.004	-3.2135	47.8	-15.492	-17.394	-1.9029	47.8	-21.444	-27.371	-5.927
48	-11.019	-11.605	-0.58658	48	-15.024	-19.822	-4.7986	48	-18.631	-17.274	1.3575	48	-25.836	-26.969	-1.1326
48.2	-10.339	-11.52	-1.1811	48.2	-16.03	-19.651	-3.6208	48.2	-21.732	-17.155	4.5777	48.2	-26.94	-26.597	0.34283
48.4	-10.912	-11.434	-0.52251	48.4	-19.312	-19.487	-0.17543	48.4	-12.355	-17.037	-4.6813	48.4	-28.584	-26.254	2.3306
48.6	-11.653	-11.349	0.30432	48.6	-19.747	-19.331	0.41671	48.6	-12.251	-16.92	-4.6688	48.6	-19.075	-25.935	-6.8604
48.8	-10.088	-11.263	-1.1752	48.8	-20.415	-19.179	1.2355	48.8	-16.799	-16.804	-0.0045809	48.8	-21.275	-25.639	-4.3637
49	-7.551	-11.178	-3.6268	49	-23.694	-19.032	4.6619	49	-21.713	-16.688	5.0243	49	-24.686	-25.362	-0.67632
49.2	-8.5883	-11.092	-2.504	49.2	-20.171	-18.889	1.2816	49.2	-18.605	-16.574	2.0311	49.2	-25.843	-25.103	0.73924
49.4	-13.924	-11.007	2.9176	49.4	-19.784	-18.748	1.036	49.4	-12.399	-16.46	-4.0607	49.4	-18.823	-24.86	-6.0377
49.6	-10.642	-10.921	-0.27909	49.6	-21.111	-18.61	2.501	49.6	-14.724	-16.346	-1.6224	49.6	-23.467	-24.631	-1.1637
49.8	-9.2437	-10.836	-1.5921	49.8	-16.073	-18.474	-2.4011	49.8	-19.694	-16.233	3.4603	49.8	-25.824	-24.413	1.4103
50	-10.232	-10.75	-0.51807	50	-23.238	-18.339	4.8991	50	-20.664	-16.121	4.5433	50	-28.812	-24.207	4.6054
50.2	-11.04	-10.665	0.37553	50.2	-15.267	-18.206	-2.9384	50.2	-14.309	-16.009	-1.6998	50.2	-23.57	-24.009	-0.43878
50.4	-12.349	-10.579	1.7698	50.4	-20.704	-18.073	2.6312	50.4	-15.581	-15.897	-0.31552	50.4	-26.62	-23.82	2.7997
50.6	-8.1072	-10.494	-2.3865	50.6	-20.803	-17.942	2.8618	50.6	-16.857	-15.785	1.0722	50.6	-25.373	-23.638	1.7354
50.8	-10.668	-10.408	0.25925	50.8	-16.01	-17.811	-1.8009	50.8	-18.874	-15.674	3.2002	50.8	-24.29	-23.462	0.82874
51	-9.1922	-10.323	-1.1306	51	-16.91	-17.68	-0.76996	51	-19.816	-15.562	4.2534	51	-27.181	-23.291	3.8901
51.2	-10.898	-10.237	0.66105	51.2	-15.101	-17.55	-2.4495	51.2	-15.697	-15.452	0.24516	51.2	-25.128	-23.125	2.0026
51.4	-9.7083	-10.152	-0.44348	51.4	-18.482	-17.42	1.0615	51.4	-16.452	-15.341	1.1111	51.4	-29.311	-22.963	6.3476
51.6	-10.084	-10.066	0.018158	51.6	-16.612	-17.291	-0.67892	51.6	-19.083	-15.23	3.853	51.6	-24.009	-22.805	1.204
51.8	-9.7436	-9.9807	-0.23711	51.8	-18.799	-17.162	1.6368	51.8	-16.069	-15.12	0.94944	51.8	-24.937	-22.649	2.2878
52	-9.5699	-9.8952	-0.32536	52	-13.72	-17.033	-3.3126	52	-5.9467	-15.009	-9.0625	52	-19.852	-22.497	-2.6447
52.2	-9.3827	-9.8097	-0.427	52.2	-11.845	-16.904	-5.0595	52.2	-24.481	-14.899	9.5823	52.2	-22.322	-22.346	-0.024415
52.4	-10.458	-9.7242	0.73416	52.4	-13.992	-16.775	-2.7832	52.4	-17.183	-14.789	2.3947	52.4	-20.355	-22.198	-1.8433
52.6	-9.0909	-9.6387	-0.54787	52.6	-15.96	-16.647	-0.6865	52.6	-13.768	-14.678	-0.91093	52.6	-19.665	-22.052	-2.3867
52.8	-9.7597	-9.5532	0.20644	52.8	-18.797	-16.518	2.279	52.8	-16.021	-14.568	1.4529	52.8	-19.063	-21.906	-2.8431
53	-9.1229	-9.4677	-0.34479	53	-16.699	-16.39	0.3091	53	-6.4679	-14.458	-7.9904	53	-23.368	-21.763	1.6054
53.2	-5.9067	-9.3822	-3.4756	53.2	-16.998	-16.262	0.73596	53.2	-17.005	-14.348	2.6566	53.2	-28.431	-21.62	6.8114
53.4	-11.387	-9.2967	2.0899	53.4	-16.393	-16.133	0.25969	53.4	-16.744	-14.238	2.5051	53.4	-18.538	-21.478	-2.9409
53.6	-9.4315	-9.2112	0.22025	53.6	-14.767	-16.005	-1.2382	53.6	-13.534	-14.128	-0.59417	53.6	-21.053	-21.338	-0.28467
53.8	-8.7746	-9.1257	-0.35116	53.8	-16.055	-15.877	0.17793	53.8	-12.792	-14.019	-1.2263	53.8	-21.616	-21.198	0.41838
54	-8.0615	-9.0402	-0.97877	54	-19.339	-15.749	3.5902	54	-8.7703	-13.909	-5.1385	54	-24.576	-21.058	3.518
54.2	-8.1173	-8.9547	-0.83746	54.2	-19.296	-15.62	3.6759	54.2	-10.308	-13.799	-3.4909	54.2	-24.303	-20.919	3.3842
54.4	-8.7812	-8.8692	-0.088085	54.4	-12.816	-15.492	-2.6763	54.4	-10.184	-13.689	-3.5056	54.4	-20.511	-20.781	-0.26977
54.6	-8.4682	-8.7837	-0.3155	54.6	-18.522	-15.364	3.1584	54.6	-10.144	-13.579	-3.4356	54.6	-19.039	-20.643	-1.6041
54.8	-8.927	-8.6982	0.22873	54.8	-21.792	-15.236	6.5561	54.8	-8.404	-13.47	-5.0656	54.8	-17.432	-20.505	-3.073
55	-9.8583	-8.6127	1.2455	55	-15.393	-15.108	0.28521	55	-21.226	-13.36	7.8658	55	-21.671	-20.368	1.3031
55.2	-8.9344	-8.5272	0.40717	55.2	-8.4772	-14.979	-6.5023	55.2	-17.622	-13.25	4.3719	55.2	-14.843	-20.231	-5.3882
55.4	-7.1297	-8.4417	-1.312	55.4	-19.397	-14.851	4.5457	55.4	-11.478	-13.14	-1.662	55.4	-22.091	-20.094	1.9967
55.6	-7.4918	-8.3563	-0.86448	55.6	-13.649	-14.723	-1.0741	55.6	-15.283	-13.031	2.2524	55.6	-9.2921	-19.958	-10.666
55.8	-7.5068	-8.2708	-0.76394	55.8	-15.672	-14.595	1.0775	55.8	-14.065	-12.921	1.1439	55.8	-23.89	-19.821	4.0685
56	-7.5545	-8.1853	-0.63073	56	-18.242	-14.467	3.7757	56	-15.757	-12.811	2.9458	56	-16.5	-19.685	-3.1844
56.2	-6.7661	-8.0998	-1.3336	56.2	-14.823	-14.339	0.48391	56.2	-8.4378	-12.702	-4.2638	56.2	-15.275	-19.549	-4.2741
56.4	-10.416	-8.0143	2.4017	56.4	-12.067	-14.211	-2.1431	56.4	-7.2093	-12.592	-5.3827	56.4	-20.562	-19.413	1.1494
56.6	-7.9033	-7.9288	-0.025447	56.6	-16.918	-14.082	2.8354	56.6	-7.9746	-12.482	-4.5077	56.6	-23.339	-19.277	4.062
56.8	-6.6029	-7.8433	-1.2404	56.8	-16.985	-13.954	3.0303	56.8	-14.317	-12.373	1.9442	56.8	-19.041	-19.141	-0.099978
57	-9.5493	-7.7578	1.7916	57	-5.8104	-13.826	-8.0157	57	-10.866	-12.263	-1.3969	57	-18.122	-19.005	-0.8837
57.2	-7.8119	-7.6723	0.13963	57.2	-14.683	-13.698	0.98471	57.2	-16.37	-12.153	4.2163	57.2	-16.095	-18.869	-2.7742
57.4	-7.591	-7.5868	0.004248	57.4	-11.061	-13.57	-2.5093	57.4	-18.185	-12.044	6.1417	57.4	-18.754	-18.734	0.020281
57.6	-6.8616	-7.5013	-0.63966	57.6	-12.952	-13.442	-0.48952	57.6	-17.986	-11.934	6.0522	57.6	-18.39	-18.598	-0.2083
57.8	-5.1982	-7.4158	-2.2176	57.8	-10.505	-13.314	-2.8084	57.8	-14.813	-11.824	2.9888	57.8	-18.217	-18.463	-0.24583
58	-9.3688	-7.3303	2.0385	58	-13.961	-13.185	0.77555	58	-5.2854	-11.715	-6.4293	58	-21.281	-18.327	2.9543
58.2	-6.204	-7.2448	-1.0408	58.2	-14.731	-13.057	1.6738	58.2	-16.476	-11.605	4.8705	58.2	-19.744	-18.192	1.552
58.4	-9.8275	-7.1593	2.6682	58.4	-18.002	-12.929	5.0727	58.4	-9.0986	-11.495	-2.3968	58.4	-11.272	-18.056	-6.7844
58.6	-8.4205	-7.0738	1.3467	58.6	-8.2508	-12.801	-4.5502	58.6	-6.7013	-11.386	-4.6844	58.6	-18.857	-17.921	0.93606
58.8	-7.5503	-6.9883	0.56208	58.8	-12.491	-12.673	-0.18162	58.8	-5.241	-11.276	-6.0351	58.8	-14.657	-17.785	-3.1283
59	-10.184	-6.9028	3.2815	59	-10.2	-12.545	-2.3443	59	-11.672	-11.166	0.50582	59	-18.215	-17.65	0.56532
59.2	-5.4658	-6.8173	-1.3515	59.2	-12.108	-12.417	-0.30895	59.2	-7.479	-11.057	-3.5778	59.2	-14.452	-17.514	-3.0621
59.4	-8.5238	-6.7318	1.7921	59.4	-11.694	-12.289	-0.59431	59.4	-12.192	-10.947	1.2445	59.4	-17.835	-17.379	0.45633
59.6	-6.6848	-6.6463	0.038564	59.6	-13.579	-12.16	1.4182	59.6	-13.064	-10.838	2.2263	59.6	-18.784	-17.244	1.5399
59.8	-7.0292	-6.5608	0.46843	59.8	-9.7416	-12.032	-2.2907	59.8	-10.799	-10.728	0.070781	59.8	-22.548	-17.108	5.4401
60	-6.6685	-6.4753	0.19322	60	-12.522	-11.904	0.61788	60	-15.072	-10.618	4.4533	60	-21.872	-16.973	4.8988

## Sheet: Fig.3E
Anisotropy change
	anisotropy change
DNTTIP/DNA ratio	wt TASHET	scrambled	ATCC mut	CATAKO mut
0	0	0	0	0
0.5	0.01744	-0.01115	0.00132	-0.0205
1	0.01913	-0.00402	0.00714	0.00741
2	0.04256	0.00827	0.01823	0.00516
4	0.09366	0.03069	0.0283	0.0238
8	0.15033	0.06951	0.07183	0.05787
12	0.15784	0.09919	0.08933	0.09788
20	0.16109	0.13552	0.1317	0.1097
40	0.16727	0.16407	0.14027	0.12146
One site -- Specific binding with Hill slope
Anisotropie
Least squares fit
Comparison of Fits
Null hypothesis	Anisotropie	Anisotropie	Anisotropie	Anisotropie
Alternative hypothesis	One site -- Specific binding with Hill slope	One site -- Specific binding with Hill slope	One site -- Specific binding with Hill slope	One site -- Specific binding with Hill slope
P value	0.0044	0.0031	0.0158	0.016
Conclusion (alpha = 0.05)	Reject null hypothesis	Reject null hypothesis	Reject null hypothesis	Reject null hypothesis
Preferred model	One site -- Specific binding with Hill slope	One site -- Specific binding with Hill slope	One site -- Specific binding with Hill slope	One site -- Specific binding with Hill slope
F (DFn, DFd)	19,68 (1, 6)	22,67 (1, 6)	11,08 (1, 6)	11,03 (1, 6)
One site -- Specific binding with Hill slope
Best-fit values	HIV wt	scr	ATCC	CATAKO
Bmax	0.1707	0.1783	0.1572	0.124
h	1.887	1.779	1.63	2.386
Kd	3.405	10.38	9.156	7.799
Kd adjusted for 15nM	51.075	155.7	137.34	116.985
Std. Error
Bmax	0.005914	0.01103	0.01074	0.01055
h	0.2378	0.2248	0.2215	0.6365
Kd	0.2807	1.04	1.105	1.037
95% CI (asymptotic)
Bmax	0,1562 to 0,1852	0,1513 to 0,2053	0,1309 to 0,1835	0,09817 to 0,1498
h	1,305 to 2,468	1,229 to 2,329	1,088 to 2,172	0,8288 to 3,944
Kd	2,719 to 4,092	7,837 to 12,93	6,452 to 11,86	5,263 to 10,34
Goodness of Fit
Degrees of Freedom	6	6	6	6
R squared	0.9925	0.9941	0.992	0.9753
Sum of Squares	0.0002984	0.0002015	0.0001997	0.0005631
Sy.x	0.007052	0.005794	0.00577	0.009687
Anisotropie
Best-fit values
dmax	0.1976	0.27	0.2081	0.1826
kd	58.49	340.7	232.1	231.4
Std. Error
dmax	0.01501	0.04604	0.02462	0.04117
kd	16.02	113.2	60.84	115.7
95% CI (asymptotic)
dmax	0,1621 to 0,2331	0,1611 to 0,3789	0,1499 to 0,2663	0,08522 to 0,2799
kd	20,61 to 96,36	72,92 to 608,4	88,21 to 375,9	-42,26 to 505,1
Goodness of Fit
Degrees of Freedom	7	7	7	7
R squared	0.968	0.9718	0.9771	0.9298
Sum of Squares	0.001277	0.0009628	0.0005687	0.001598
Sy.x	0.01351	0.01173	0.009013	0.01511
Number of points
# of X values	9	9	9	9
# Y values analyzed	9	9	9	9

## Sheet: Fig.4C
	% input
	ChIP#1							ChIP#2							ChIP#3
		% input							% input
		Bglob	GDM	-455	-90	DDIT3			Bglob	GDM	-455	-90	DDIT3			bGlob	GDM	-455	-90	DDIT3
	WT adj input 100%	100	100	100	100	100		adj input 100%	100	100	100	100	100		adj input 100%	100	100	100	100	100
	no Ab	0.00042803	0.000590817	0.0024551	0.00282997	0.00103224		no Ab	0.000372622	0.000568718	0.000904871	0.00176637	0.00093354		no Ab	0.00114932	0.00298098	0.00477594	0.00992305	0.00291963
	Pol-II	0.00958504	0.0141309	0.138216	0.752623	2.81864		Pol-II	0.0168046	0.0206889	0.174343	0.560583	1.46917		Tat	0.00327339	0.0067542	0.0306069	0.0324643	0.00535462
	Flag	0.00891222	0.0126914	0.328736	0.335643	0.0179484		Flag	0.00828662	0.00965171	0.399149	0.417544	0.0243489		TBP	0.00167108	0.00249802	0.00999207	0.0187756	0.0229558
	TBP	0.000519712	0.000671651	0.00897421	0.0124303	0.018136		Tat	0.000755647	0.00127525	0.0236831	0.022328	0.00193292		DNTTIP-1	0.00689612	0.0105985	0.01418	0.0128686	0.00942037
	Tat	0.00264045	0.00474295	0.0300811	0.0354026	0.00352051		TBP	0.000862015	0.00148533	0.00888138	0.0120068	0.0170392		Flag	0.0041577	0.00857885	0.245705	0.245705	0.00783962
	HDAC1	0.002022	0.00338882	0.0994421	0.150205	0.0109722		HDAC1	0.000358684	0.00133402	0.033377	0.0415214	0.00407213
	Mean WT	GDM	Bglob	-455	-90	DDIT3		SD	GDM	Bglob	-455	-90	DDIT3
	no Ab (-)	0.00138017	0.000649992	0.00271197	0.0048398	0.00162847		no Ab	0.000565988	0.000176902	0.00079538	0.00181027	0.000456937
	pol-II	0.0174099	0.0131948	0.15628	0.656603	2.14391		pol-II	0.00163949	0.00180489	0.00903166	0.0480101	0.337368
	TBP	0.00155167	0.0010176	0.00928255	0.0144042	0.019377		TBP	0.000373543	0.000241375	0.000251568	0.00154792	0.00128494
	Flag	0.0103073	0.00711885	0.32453	0.332964	0.012894		Flag	0.000870894	0.00105468	0.0313569	0.0350892	0.0025272
	Tat	0.00425747	0.00222316	0.0281237	0.030065	0.00360268		Tat	0.00113148	0.000534689	0.00157366	0.00280041	0.000699055
	HDAC1	0.00236142	0.00119034	0.0664096	0.095863	0.00752218		HDAC1	0.0005137	0.00041583	0.0165163	0.0271708	0.00172502

## Sheet: Fig.5B&C
% GFP+
	siRNA	Ctrl-	M1	M2	M3	D1	D2	N1	N2
Tat+	exp#1	29.8705	16.7711	10.2959	15.4811	18.8874	5.24651	15.7	11.1
	exp#2	27.2407	16.8456	10.7921	14.1165	15.8707	5.37767	14.4	12.2
	exp#3	27.4888	16.523	9.84933	12.7272	15.7395	5.24651	15.1	12.3
	Mean Tat+	28.2	16.7133	10.3124	14.1083	16.8326	5.29023	15.0667	11.8667
	SD	0.592778	0.0689425	0.192528	0.562133	0.727004	0.0309154	0.265623	0.271825
	test student	0.5	8.43647e-05	1.74042e-05	0.000129674	0.000509307	5.35979e-06	6.95265e-05	2.98569e-05
	Stat		****	****	***	***	****	***	***
	siRNA	Ctrl-	M1	M2	M3	D1	D2	N1	N2
Tat-	exp#1	1.69424	2.05203	0.978663	1.07337	0.493636	0.211558	0.37	0.37
	exp#2	1.87314	2.10465	0.810291	1.27331	0.881494	0.352597	0.33	0.41
	exp#3	1.86262	1.99942	0.926047	1.30488	0.669935	0.246818	0.21	0.49
	Mean Tat -	1.81	16.7133	10.3124	14.1083	16.8326	5.29023	15.0667	11.8667
	SD	0.0409822	0.0689425	0.192528	0.562133	0.727004	0.0309154	0.265623	0.271825
	test student	0.5	0.0104288	0.000145164	0.0015415	0.000432947	1.39821e-05	1.84099e-05	1.69244e-05
	stat		*	***	**	***	****	***	***

## Sheet: Fig.5D
Tat transactivation
	siRNA	Ctrl-	M1	M2	M3	D1	D2	N1	N2
Tat	exp#1	19432	10348.7	4621.1	11176.9	65	10	52.9	45.8
	exp#2	17418.8	10508.9	3570	11365.9	56	11	47	61.3
	exp#3	18436.6	9007.1	3585.4	8299.8	52	12	44.2	52.8
		18429.1	9954.9	3925.5	10280.9	57.6667	11	48.0333	53.3
	SD	821.902	673.379	491.904	1402.95	5.4365	0.816497	3.62614	6.33772
	SD %	0.044598	0.067643	0.12531	0.136462	0.0942746	0.074227	0.0754922	0.118907
no Tat	siRNA	952.6	1049	979.5	899.6	4.4	5	66.9	39.1
	exp#1	946.6	1104	954.3	915.8	3.9	5	59.6	40
	exp#2	939.6	1058.3	934.6	910.3	4	5	61.7	35.6
	exp#3	946.267	1070.43	956.133	908.567	4.1	5	62.7333	38.2333
	SD	5.31246	24.037	18.3761	6.72623	0.216025	0	3.06848	1.89795
	SD %	0.00561412	0.0224554	0.0192192	0.00740313	0.0526889	0	0.048913	0.0496413
	SUM SD %	0.0502121	0.0900984	0.144529	0.143865	0.146964	0.074227	0.124405	0.168548
transactivation	siRNA	Ctrl-	M1	M2	M3	D1	D2	N1	N2
	transac Tat/noTat	19.4756	9.29988	4.1056	11.3155	14.065	2.2	0.765675	1.39407
	NCI = 100%	100	47.7514	21.0807	58.1007	58.4096	9.13621	45.4541	82.7588
	SD	2.51061	2.15116	1.52339	4.17934	4.29204	0.339077	2.82737	6.97441
Transactivation statistics relative to no Tat mean
	siRNA	Ctrl-	M1	M2	M3	Ctrl-	D1	D2	Ctrl-	N1	N2
	exp#1	20.5354	9.66777	4.83311	12.3017	24.72	15.8537	1.99468	1.48148	0.843252	1.19791
	exp#2	18.4079	9.81743	3.73379	12.5097	23.04	13.6585	2.19415	1.62963	0.749203	1.60331
	exp#3	19.4835	8.41444	3.7499	9.13505	24.48	12.6829	2.39362	1.94239	0.70457	1.38099
	student Test	0.5	8.92063e-05	1.37587e-05	0.00143369	0.5	0.000368603	1.08369e-06	0.5	0.00146439	0.0904189
	stat		***	***	**		***	***		**	*

## Sheet: Fig.6B
Western Blot quantification		Band density
	ID	Tubuline	DNTTIP1	DNTTIP1/Tubuline
exp#1	#3	18271.8	2090.45	0.114408
	#2	13204.9	5168.07	0.391375
	#1	15538.4	2284.72	0.147037
	Ctrl	19296.6	9348.17	0.484448
	no shRNA	12359.4	9825.69	0.795
exp#2	#3	12788.1	1431.96	0.111976
	#2	9238.95	316.092	0.034213
	#1	10039.2	1616.72	0.16104
	Ctrl	9266.88	4272.74	0.461076
	no shRNA	12762.3	8354.17	0.654598
exp#3	#3	6252.47	2956.28	0.472817
	#2	7507.47	1372.84	0.182863
	#1	12340.8	4769.35	0.38647
	Ctrl	12525.3	16156	1.28987
	no shRNA	9408.9	15929.9	1.69307
	ID	DNTTIP1/Tub		Adjusted to no sh =100%
		Mean	SD	Mean	SD
Mean	#3	0.233067	0.0847659	22.2487	8.09178
	#2	0.202817	0.0732459	19.361	6.99208
	#1	0.231516	0.0548593	22.1006	5.23689
	Ctrl	0.745132	0.192653	71.1305	18.3908
	no shRNA	1.04756	0.230016	100	21.9574

## Sheet: Fig.6C
	RLU/ ug protein					Adjusted to no sh=100%		unilateral unpaired T test
shRNA	exp #1	exp #2	exp #3	Mean	SD	Mean	SD	p value	stat
no shRNA	9835.31	9726.25	11524.1	10361.9	411.5	100	3.97129	0.5
Ctrl	7700.1	8519.55	10832.2	9017.28	663.113	87.0237	6.39954	0.145029
#1	2387.97	8144.95	3846.32	4793.08	1221.88	46.2569	11.7921	0.0189374	*
#2	6800.76	5390.56	4160.32	5450.54	539.395	52.6019	5.20557	0.00344578	*
#3	1659.91	3904.78	2525.63	2696.77	462.212	26.0259	4.4607	0.000468393	**
Virus / cell (qPCR mean)
no shRNA	6.00677
Ctrl	6.31343
#1	4.87238
#2	5.92862
#3	4.80443

## Sheet: Fig.7B
	RLU/ug									9
wt	exp#1	exp#2	exp#3	Mean	SD	% SD		Activation fold vs DMSO	Sum % SD	relative SD
DMSO	13732.2	17390.2	16345	15822.5	769.199	0.0486143		1	0.0972286	0.0972286
prostratin	79335.8	96991.2	103782	93369.7	5151.76	0.0551759		5.90108	0.10379	0.612474
TNFalpha	121436	117170	133766	124124	3518.46	0.0283464		7.84477	0.0769607	0.603739
Romidepsine	40961	74875.8	75906.3	63914.3	8117.96	0.127013		4.03946	0.175627	0.709441
HMBA	29979.1	34907.5	34413.6	33100.1	1108.03	0.0334753		2.09196	0.0820896	0.171728
ATCC	exp#1	exp#2	exp#3	Mean	SD	% SD		Activation fold vs DMSO	Sum % SD	relative SD
DMSO	1148.78	1082.93	1129.8	1120.5	13.8369	0.0123488		1	0.0246976	0.0246976
prostratin	11084.4	12225	10475.1	11261.5	362.654	0.0322031		10.0504	0.0445519	0.447763
TNFalpha	9218.17	13405.9	11605.7	11409.9	857.608	0.0751634		10.1828	0.0875122	0.891123
Romidepsine	5562.09	4627.51	4696.37	4961.99	212.633	0.0428524		4.42836	0.0552011	0.24445
HMBA	911.024	1017.82	1094.11	1007.65	37.5451	0.03726		0.899284	0.0496088	0.0446124
CATAKO	exp#1	exp#2	exp#3	Mean	SD	% SD		Activation fold vs DMSO	Sum % SD	relative SD
DMSO	473.627	471.454	385.331	443.471	20.5604	0.0463624		1	0.0927248	0.0927248
prostratin	1026.86	904.073	1101.97	1010.97	40.7846	0.0403421		2.27967	0.0867045	0.197658
TNFalpha	1568.97	1491.22	1537.58	1532.59	15.9684	0.0104192		3.4559	0.0567816	0.196232
Romidepsine	507.948	496.267	457.918	487.378	10.6851	0.0219236		1.09901	0.068286	0.0750468
HMBA	349.874	393.032	420.151	387.686	14.4692	0.0373221		0.874208	0.0836845	0.0731577
NFkB	exp#1	exp#2	exp#3	Mean	SD	% SD		Activation fold vs DMSO	Sum % SD	relative SD
DMSO	36533	35981.1	27801.7	33438.6	1996.12	0.059695		1	0.11939	0.11939
prostratin	46881.5	81067.8	41666.5	56538.6	8737.47	0.15454		1.69082	0.214235	0.362232
TNFalpha	27333.8	32068.1	31167.6	30189.8	1026.35	0.0339966		0.902844	0.0936916	0.0845889
Romidepsine	146819	148005	144987	146603	620.724	0.00423403		4.38426	0.063929	0.280281
HMBA	80255.9	71052	89408.4	80238.8	3747	0.0466981		2.39959	0.106393	0.255299

## Sheet: Fig.7C
	RLU/ug									9
wt	exp#1	exp#2	exp#3	Mean	SD	% SD		Activation fold vs DMSO	Sum % SD	relative SD
DMSO	1930.27	1966.27	1512.05	1802.86	103.081	0.0571762		1	0.114352	0.114352
JQ1	8094.61	6876.1	7252.2	7407.64	254.727	0.034387		4.10882	0.0915633	0.376217
HMBA	4997.34	5922.84	6134.08	5684.75	246.832	0.04342		3.15318	0.100596	0.317198
MMQO	7728.94	5622.16	6138.52	6496.54	448.286	0.0690039		3.60346	0.12618	0.454685
SAHA	8546.66	7981.17	9440.51	8656.11	300.389	0.0347026		4.80131	0.0918788	0.441139
TNFalpha	12207.4	14054.1	15968.1	14076.5	767.692	0.054537		7.80788	0.111713	0.872243
ATCC	exp#1	exp#2	exp#3	Mean	SD	% SD		Activation fold vs DMSO	Sum % SD	relative SD
DMSO	167.929	180.149	161.98	170.019	3.78162	0.0222423		1	0.0444846	0.0444846
JQ1	352.606	328.262	373.467	351.445	9.2366	0.0262818		2.06709	0.0485241	0.100304
HMBA	197.623	230.968	252.178	226.923	11.2274	0.0494769		1.33469	0.0717191	0.0957229
MMQO	264.794	252.805	336.671	284.757	18.5171	0.0650276		1.67485	0.0872699	0.146164
SAHA	535.661	518.924	645.424	566.67	28.0527	0.0495045		3.33297	0.0717468	0.23913
TNFalpha	2194.15	2452.59	2443.98	2363.58	59.9253	0.0253537		13.9018	0.047596	0.66167
ATAC	exp#1	exp#2	exp#3	Mean	SD	% SD		Activation fold vs DMSO	Sum % SD	relative SD
DMSO	209.42	185.321	230.026	208.255	9.13465	0.0438627		1	0.0877254	0.0877254
JQ1	438.229	319.64	378.243	378.704	24.2074	0.0639217		1.81846	0.107784	0.196002
HMBA	206.153	183.519	208.003	199.225	5.56572	0.0279368		0.956639	0.0717995	0.0686863
MMQO	320.084	282.835	311.132	304.684	7.93792	0.026053		1.46303	0.0699157	0.102289
SAHA	721.818	717.404	710.363	716.529	2.35862	0.00329174		3.44062	0.0471545	0.162241
TNFalpha	2300.12	2490.25	2338.4	2376.25	41.0531	0.0172764		11.4103	0.0611391	0.697615
USF1KO	exp#1	exp#2	exp#3	Mean	SD	% SD		Activation fold vs DMSO	Sum % SD	relative SD
DMSO	2421.89	2189.97	2303.83	2305.23	47.3434	0.0205374		1	0.0410748	0.0410748
JQ1	9314.49	8387.84	11012.4	9571.57	543.384	0.0567707		4.15211	0.0773081	0.320992
HMBA	7893.73	6443.82	5519.35	6618.97	488.609	0.0738195		2.87128	0.0943569	0.270925
MMQO	9932.6	6623.87	6771.46	7775.98	763.077	0.0981326		3.37319	0.11867	0.400296
SAHA	9954.55	9783.1	12235.3	10657.7	558.888	0.05244		4.62325	0.0729774	0.337393
TNFalpha	23983.8	24535.3	24648.2	24389.1	145.123	0.00595033		10.5799	0.0264877	0.280237
USF1+	exp#1	exp#2	exp#3	Mean	SD	% SD		Activation fold vs DMSO	Sum % SD	relative SD
0	28209.2	24247.7	25264.6	25907.1	839.95	0.0324216		1	0.0648431	0.0648431
JQ1	58477	58257.3	57984.9	58239.7	100.646	0.00172814		2.24802	0.0341497	0.0767692
HMBA	48547	38121.9	35293.5	40654.1	2849.66	0.0700952		1.56923	0.102517	0.160872
MMQO	53789.5	47389.7	46340	49173.1	1646.17	0.033477		1.89805	0.0658985	0.125079
SAHA	97894.7	94918.8	111836	101550	3687.13	0.0363086		3.91977	0.0687302	0.269406
TNFalpha	265648	246001	302597	271415	11731.1	0.0432221		10.4765	0.0756436	0.792478
