# Supplementary material for: Mitotic deacetylase complex (MiDAC) recognizes the HIV-1 core promoter to control activated viral gene expression
Source: PLoS Pathog. 2024 May 23;20(5):e1011821. doi: 10.1371/journal.ppat.1011821 (PMC11115230; doi:10.1371/journal.ppat.1011821)
Supplement: S1 Table — Peptides with confidence >95% from the ProteinPilot software database search are listed for each of the identified proteins. Reported protein sequence coverage is based only on peptide with >95% confidence. Annotated MS/MS spectra for selected peptides is shown in S2 Fig. (XLSX) [file ppat.1011821.s004.xlsx]

## Sheet: Sheet1
Protein Accession number	Protein name	% Sequence coverage	Peptide Confidence	Peptide Sequence	Modifications	Cleavages	Observed Precursor m/z
sp|Q9H147|TDIF1_HUMAN	Deoxynucleotidyltransferase terminal-interacting protein 1 OS=Homo sapiens GN=DNTTIP1 PE=1 SV=2	40.12	99	AAAGMVWKPK			529.794
sp|Q9H147|TDIF1_HUMAN	Deoxynucleotidyltransferase terminal-interacting protein 1 OS=Homo sapiens GN=DNTTIP1 PE=1 SV=2	40.12	99	AVLQPSINEEIQTVFNK			965.518
sp|Q9H147|TDIF1_HUMAN	Deoxynucleotidyltransferase terminal-interacting protein 1 OS=Homo sapiens GN=DNTTIP1 PE=1 SV=2	40.12	99	DNVGEEVDAEQLIQEACR	Carbamidomethyl(C)@17		1037.97
sp|Q9H147|TDIF1_HUMAN	Deoxynucleotidyltransferase terminal-interacting protein 1 OS=Homo sapiens GN=DNTTIP1 PE=1 SV=2	40.12	99	LNESTTFVLGSR			662.347
sp|Q9H147|TDIF1_HUMAN	Deoxynucleotidyltransferase terminal-interacting protein 1 OS=Homo sapiens GN=DNTTIP1 PE=1 SV=2	40.12	99	LTHELPGIK			504.297
sp|Q9H147|TDIF1_HUMAN	Deoxynucleotidyltransferase terminal-interacting protein 1 OS=Homo sapiens GN=DNTTIP1 PE=1 SV=2	40.12	99	SFVLPSWMVEK			661.845
sp|Q9H147|TDIF1_HUMAN	Deoxynucleotidyltransferase terminal-interacting protein 1 OS=Homo sapiens GN=DNTTIP1 PE=1 SV=2	40.12	99	SQMTTSFTDPAISMDLLR			1007.49
sp|Q9H147|TDIF1_HUMAN	Deoxynucleotidyltransferase terminal-interacting protein 1 OS=Homo sapiens GN=DNTTIP1 PE=1 SV=2	40.12	99	AVLQPSINEEIQTVFNK			965.518
sp|Q9H147|TDIF1_HUMAN	Deoxynucleotidyltransferase terminal-interacting protein 1 OS=Homo sapiens GN=DNTTIP1 PE=1 SV=2	40.12	99	DNVGEEVDAEQLIQEACR	Carbamidomethyl(C)@17		1037.97
sp|Q9H147|TDIF1_HUMAN	Deoxynucleotidyltransferase terminal-interacting protein 1 OS=Homo sapiens GN=DNTTIP1 PE=1 SV=2	40.12	99	LNESTTFVLGSR			662.347
sp|Q9H147|TDIF1_HUMAN	Deoxynucleotidyltransferase terminal-interacting protein 1 OS=Homo sapiens GN=DNTTIP1 PE=1 SV=2	40.12	99	SFVLPSWMVEK			661.845
sp|Q9H0A0|NAT10_HUMAN	N-acetyltransferase 10 OS=Homo sapiens GN=NAT10 PE=1 SV=1	4.39	98.89	AGFVPVYLR			511.293
sp|Q9H0A0|NAT10_HUMAN	N-acetyltransferase 10 OS=Homo sapiens GN=NAT10 PE=1 SV=1	4.39	99	AGPNASIISLK			535.813
sp|Q9H0A0|NAT10_HUMAN	N-acetyltransferase 10 OS=Homo sapiens GN=NAT10 PE=1 SV=1	4.39	99	LDYLGVSYGLTPR			727.388
sp|Q9H0A0|NAT10_HUMAN	N-acetyltransferase 10 OS=Homo sapiens GN=NAT10 PE=1 SV=1	4.39	99	TLHEVSLQESIR			471.257
sp|Q6PJG2|CN043_HUMAN	Uncharacterized protein C14orf43 OS=Homo sapiens GN=C14orf43 PE=1 SV=2	36.17	99	AGTFIAPPVYSNITPYQSHLR			778.075
sp|Q6PJG2|CN043_HUMAN	Uncharacterized protein C14orf43 OS=Homo sapiens GN=C14orf43 PE=1 SV=2	36.17	99	AGTFIAPPVYSNITPYQSHLRSPVR	Phospho(T)@14	missed R-S@21	713.613
sp|Q6PJG2|CN043_HUMAN	Uncharacterized protein C14orf43 OS=Homo sapiens GN=C14orf43 PE=1 SV=2	36.17	99	AREDSGMVPLIIPVSVPVR	Oxidation(M)@7	missed R-E@2	684.383
sp|Q6PJG2|CN043_HUMAN	Uncharacterized protein C14orf43 OS=Homo sapiens GN=C14orf43 PE=1 SV=2	36.17	99	ASQEANLLTLAQK			693.882
sp|Q6PJG2|CN043_HUMAN	Uncharacterized protein C14orf43 OS=Homo sapiens GN=C14orf43 PE=1 SV=2	36.17	99	ATQTLQANESASDILILR			648.687
sp|Q6PJG2|CN043_HUMAN	Uncharacterized protein C14orf43 OS=Homo sapiens GN=C14orf43 PE=1 SV=2	36.17	99	AVELASLQNAK			572.32
sp|Q6PJG2|CN043_HUMAN	Uncharacterized protein C14orf43 OS=Homo sapiens GN=C14orf43 PE=1 SV=2	36.17	99	AVSTGDCGQVLR	Asp->Glu@6; Carbamidomethyl(C)@7		638.817
sp|Q6PJG2|CN043_HUMAN	Uncharacterized protein C14orf43 OS=Homo sapiens GN=C14orf43 PE=1 SV=2	36.17	99	CGVEFSEPSLATK	Carbamidomethyl(C)@1; Gly->Ala@2		719.847
sp|Q6PJG2|CN043_HUMAN	Uncharacterized protein C14orf43 OS=Homo sapiens GN=C14orf43 PE=1 SV=2	36.17	99	CGVEFSEPSLATKR	Carbamidomethyl(C)@1; Gly->Ala@2	missed K-R@13	532.268
sp|Q6PJG2|CN043_HUMAN	Uncharacterized protein C14orf43 OS=Homo sapiens GN=C14orf43 PE=1 SV=2	36.17	91.54	CLFGGQEPAPK	Carbamidomethyl(C)@1; Leu->Gly@2; Phe->Trp@3		593.78
sp|Q6PJG2|CN043_HUMAN	Uncharacterized protein C14orf43 OS=Homo sapiens GN=C14orf43 PE=1 SV=2	36.17	95.83	DFFLVQK			448.747
sp|Q6PJG2|CN043_HUMAN	Uncharacterized protein C14orf43 OS=Homo sapiens GN=C14orf43 PE=1 SV=2	36.17	99	EQPPPLQPPQQSIR			538.958
sp|Q6PJG2|CN043_HUMAN	Uncharacterized protein C14orf43 OS=Homo sapiens GN=C14orf43 PE=1 SV=2	36.17	99	ESQLLPDGER			572.285
sp|Q6PJG2|CN043_HUMAN	Uncharacterized protein C14orf43 OS=Homo sapiens GN=C14orf43 PE=1 SV=2	36.17	99	FQAEIPLMR			552.796
sp|Q6PJG2|CN043_HUMAN	Uncharacterized protein C14orf43 OS=Homo sapiens GN=C14orf43 PE=1 SV=2	36.17	96.12	FQAEIPLMR	Oxidation(M)@8		560.794
sp|Q6PJG2|CN043_HUMAN	Uncharacterized protein C14orf43 OS=Homo sapiens GN=C14orf43 PE=1 SV=2	36.17	99	GDILETLNK			501.784
sp|Q6PJG2|CN043_HUMAN	Uncharacterized protein C14orf43 OS=Homo sapiens GN=C14orf43 PE=1 SV=2	36.17	99	GSPHPGVGVPTYYNHPEALKR		missed K-R@20	456.038
sp|Q6PJG2|CN043_HUMAN	Uncharacterized protein C14orf43 OS=Homo sapiens GN=C14orf43 PE=1 SV=2	36.17	99	IPGTDAQAQAEDMNVKLEGEPSVR		missed K-L@16	852.419
sp|Q6PJG2|CN043_HUMAN	Uncharacterized protein C14orf43 OS=Homo sapiens GN=C14orf43 PE=1 SV=2	36.17	99	IPGTDAQAQAEDMNVKLEGEPSVR	Oxidation(M)@13	missed K-L@16	857.75
sp|Q6PJG2|CN043_HUMAN	Uncharacterized protein C14orf43 OS=Homo sapiens GN=C14orf43 PE=1 SV=2	36.17	99	KEGEEEVPEIQEKEEQEEGRER		missed R-E@20	538.056
sp|Q6PJG2|CN043_HUMAN	Uncharacterized protein C14orf43 OS=Homo sapiens GN=C14orf43 PE=1 SV=2	36.17	99	KPPNQSLPLQPFQLAFGHQVNR			629.845
sp|Q6PJG2|CN043_HUMAN	Uncharacterized protein C14orf43 OS=Homo sapiens GN=C14orf43 PE=1 SV=2	36.17	99	QRPRPEPLIIPTK			515.646
sp|Q6PJG2|CN043_HUMAN	Uncharacterized protein C14orf43 OS=Homo sapiens GN=C14orf43 PE=1 SV=2	36.17	99	QVFRQGPPPPNPVAAFPPQK	Dimethyl(R)@4	missed R-Q@4	734.072
sp|Q6PJG2|CN043_HUMAN	Uncharacterized protein C14orf43 OS=Homo sapiens GN=C14orf43 PE=1 SV=2	36.17	99	RASQEANLLTLAQK		missed R-A@1	514.957
sp|Q6PJG2|CN043_HUMAN	Uncharacterized protein C14orf43 OS=Homo sapiens GN=C14orf43 PE=1 SV=2	36.17	99	RASQEANLLTLAQK	Phospho(S)@3	missed R-A@1	541.614
sp|Q6PJG2|CN043_HUMAN	Uncharacterized protein C14orf43 OS=Homo sapiens GN=C14orf43 PE=1 SV=2	36.17	99	RRASQEANLLTLAQK	Phospho(S)@4	missed R-R@1; missed R-A@2	593.646
sp|Q6PJG2|CN043_HUMAN	Uncharacterized protein C14orf43 OS=Homo sapiens GN=C14orf43 PE=1 SV=2	36.17	99	SAQEEVEVDIK			623.812
sp|Q6PJG2|CN043_HUMAN	Uncharacterized protein C14orf43 OS=Homo sapiens GN=C14orf43 PE=1 SV=2	36.17	99	TSAAMLSQQVASVK			710.875
sp|Q6PJG2|CN043_HUMAN	Uncharacterized protein C14orf43 OS=Homo sapiens GN=C14orf43 PE=1 SV=2	36.17	99	TVAQCVEFYYTYKK	Carbamidomethyl(C)@5	missed K-K@13	600.628
sp|Q6PJG2|CN043_HUMAN	Uncharacterized protein C14orf43 OS=Homo sapiens GN=C14orf43 PE=1 SV=2	36.17	99	TVDPTEAAQAGGLDEDGKGPEQNPAEHKPSVIVTR		missed K-G@18	723.561
sp|Q6PJG2|CN043_HUMAN	Uncharacterized protein C14orf43 OS=Homo sapiens GN=C14orf43 PE=1 SV=2	36.17	99	VQLEVGRPQAPLNSFHAAK			516.289
sp|Q6PJG2|CN043_HUMAN	Uncharacterized protein C14orf43 OS=Homo sapiens GN=C14orf43 PE=1 SV=2	36.17	99	VQLEVGRPQAPLNSFHAAK	Dimethyl(R)@7		523.293
sp|Q6PJG2|CN043_HUMAN	Uncharacterized protein C14orf43 OS=Homo sapiens GN=C14orf43 PE=1 SV=2	36.17	99	VQLEVGRPQAPLNSFHAAK	Gln->Arg@9		523.293
